# Supplementary material for: Beta Toxins Isolated from the Scorpion Centruroides hirsutipalpus (Scorpiones; Buthidae) Affect the Function of Sodium Channels of Mammals
Source: Toxins (Basel). 2025 Dec 6;17(12):584. doi: 10.3390/toxins17120584 (PMC12737490; doi:10.3390/toxins17120584)
Supplement: Supplementary file 1 [file toxins-17-00584-s001.zip]

Archive with 1 entries (1 files):
- toxins-3981693-supplementary.pdf
